# Supplementary material for: Increase of genetic diversity indicates ecological opportunities in recurrent-fire landscapes for wall lizards
Source: Sci Rep. 2019 Mar 29;9:5383. doi: 10.1038/s41598-019-41729-6 (PMC6441018; doi:10.1038/s41598-019-41729-6)
Supplement: Supplementary file 2 — Dataset 1 [file 41598_2019_41729_MOESM2_ESM.xlsx]

## Sheet: Genepop_pop_whole.txt
Title: Increase of genetic diversity indicates ecological opportunities in recurrent-fire landscapes for wall lizards
Authors: Diana Ferreira, Catarina Pinho, José Carlos Brito, Xavier Santos
Table: Microsatellite diploid genotypes observed in each individual analysed. Missing data is represented by a 0.
Population	Code	Ph17	Ph21	Ph30	Ph38	Ph50	Ph43	Ph70	Ph81	Ph128
Leonte - Unburnt	DF001	177197	138158	140140	120120	278283	136145	177186	309315	220220
Leonte - Unburnt	DF002	185185	142142	136156	116132	278278	136145	165177	306318	220220
Leonte - Unburnt	DF003	181181	150154	148172	120120	278279	136145	177186	303306	0
Leonte - Unburnt	DF004	181185	134138	144156	108120	275278	136145	168171	303309	217220
Leonte - Unburnt	DF005	181193	138142	116128	108116	278278	0	174186	306309	217220
Leonte - Unburnt	DF006	173177	142154	144160	120120	278279	136136	156165	312315	217217
Leonte - Unburnt	DF007	165173	142162	144148	120124	278278	136145	168168	306312	217220
Leonte - Unburnt	DF008	193193	130142	160160	124124	279279	136136	180186	309309	217220
Leonte - Unburnt	DF009	181181	146154	132156	112120	278278	136145	168171	300309	220220
Leonte - Unburnt	DF010	165173	134142	140140	108120	275279	136136	171189	306312	220220
Leonte - Unburnt	DF011	173189	142146	144144	108120	278279	136145	171174	300312	220220
Leonte - Unburnt	DF012	181201	130130	104140	112120	278279	0	177183	300318	217220
Leonte - Unburnt	DF013	173177	142146	140144	112120	278283	136145	153168	309315	220232
Leonte - Unburnt	DF014	181185	142162	132144	108120	278278	136136	174180	306315	220232
Leonte - Unburnt	DF015	193193	138150	136160	108120	278278	136136	177177	303312	220220
Leonte - Unburnt	DF016	193231	118142	140140	108116	278279	136136	177180	309318	220220
Leonte - Unburnt	DF017	181181	142154	136160	116124	278278	136136	153177	300318	217217
Leonte - Unburnt	DF018	197197	142166	148164	108120	279279	136145	171186	300318	217220
Leonte - Unburnt	DF019	173181	146158	144144	108120	278278	136136	174177	309312	220220
Leonte - Unburnt	DF020	177177	134166	128136	120120	275279	145145	168174	315318	217220
Leonte - Unburnt	DF021	157185	146162	136160	120120	275278	136145	177183	312321	217232
Leonte - Burnt	DF022	185185	118142	140148	108120	278278	136136	177183	306312	217220
Leonte - Burnt	DF023	177177	142158	140140	112116	278279	136136	180189	300312	217220
Leonte - Burnt	DF024	177189	130146	140160	108124	278278	136136	180195	306315	217220
Leonte - Burnt	DF025	173173	142154	144152	120120	278279	136145	171189	306312	220220
Leonte - Burnt	DF026	169177	118142	140144	120120	278278	145145	168177	306312	217217
Leonte - Burnt	DF027	165181	142146	132152	108120	278279	136145	180180	306318	220220
Leonte - Burnt	DF028	169181	126142	140144	108120	278278	136136	162171	300309	217217
Leonte - Burnt	DF029	173173	146146	128148	108116	278279	0	168195	300312	232232
Leonte - Burnt	DF030	169177	142150	172172	116116	275278	145145	180189	300306	220220
Leonte - Burnt	DF031	169173	138150	148148	108120	278283	136145	153183	300306	217220
Leonte - Burnt	DF032	165177	134146	140140	112120	278278	136136	171183	300303	220220
Leonte - Burnt	DF033	181189	142146	136144	108108	278278	136136	165180	309312	217217
Leonte - Burnt	DF034	189235	142146	136136	108120	279279	136140	168177	312312	220220
Leonte - Burnt	DF035	169177	134146	168168	120120	275278	136136	174183	306309	217220
Leonte - Burnt	DF036	181205	122142	176176	120124	278278	145145	153165	300312	220220
Leonte - Burnt	DF037	185197	142150	144144	120120	278278	145145	177180	306312	217217
Leonte - Burnt	DF038	177212	126154	140140	108108	279279	145145	177186	303309	217220
Leonte - Burnt	DF039	177209	142146	148168	120120	278278	136136	165180	306309	220220
Leonte - Burnt	DF040	169177	158162	144148	108108	275278	136145	180183	306312	220220
Leonte - Burnt	DF041	185209	146162	144152	120120	278278	145145	171183	300309	220220
Lindoso - Unburnt	DF042	189209	142146	152172	120120	278279	145149	177189	300306	220220
Lindoso - Unburnt	DF043	173181	122142	136140	120124	275275	136149	168177	306318	217217
Lindoso - Unburnt	DF044	177189	146146	140140	120124	278278	136136	162177	306312	220220
Lindoso - Unburnt	DF045	169209	130130	168168	120120	278279	136136	168168	306315	217217
Lindoso - Unburnt	DF046	173181	130142	132132	120128	278278	136145	162177	303312	217217
Lindoso - Unburnt	DF047	173185	138146	136140	120124	278279	136145	156174	306306	217217
Lindoso - Unburnt	DF048	169185	142150	152172	120120	278279	136145	162174	303315	217220
Lindoso - Unburnt	DF049	173239	122146	152176	120120	278279	136149	177195	306315	220220
Lindoso - Unburnt	DF050	181213	138146	148168	120120	278279	145145	165174	309318	220220
Lindoso - Unburnt	DF051	197205	142150	140172	120128	278278	136145	183183	306318	220220
Lindoso - Unburnt	DF052	181185	118118	140140	120120	278278	136136	174174	300306	217217
Lindoso - Unburnt	DF053	201231	142146	144144	120124	275278	136145	168180	306309	220220
Lindoso - Unburnt	DF054	173185	150162	144144	120120	278278	136145	174180	303306	217217
Lindoso - Unburnt	DF055	197197	146146	144164	120120	278278	136140	171195	300315	220220
Lindoso - Unburnt	DF056	181185	122142	144156	124124	275279	136136	171177	300303	220220
Lindoso - Unburnt	DF057	193213	146166	132148	120120	278279	149149	174189	306309	220220
Lindoso - Unburnt	DF058	173197	122138	136172	120124	278278	145149	165183	315318	217220
Lindoso - Unburnt	DF059	181185	138150	136140	120120	278279	145145	174186	306306	220220
Lindoso - Unburnt	DF060	173189	154162	136140	108120	275278	136145	165174	303309	217220
Lindoso - Unburnt	DF061	181197	142146	104104	120120	278279	145145	168174	306315	220220
Lindoso - Burnt	DF062	181197	118146	144160	120120	278278	145149	165180	303309	232232
Lindoso - Burnt	DF063	177189	118146	140140	120120	278278	136136	171183	309312	220220
Lindoso - Burnt	DF064	169229	138154	140148	112124	278278	136136	174180	300309	220220
Lindoso - Burnt	DF065	189197	126126	136140	116144	278278	136136	162171	306309	217217
Lindoso - Burnt	DF066	205205	118126	140140	124124	278278	136145	165177	312315	220220
Lindoso - Burnt	DF067	181185	118150	156160	120128	275278	136149	177189	309321	220220
Lindoso - Burnt	DF068	201201	118142	148152	120128	278278	145145	171189	303312	220220
Lindoso - Burnt	DF069	173189	118130	140144	120124	275279	0	180180	306309	220220
Lindoso - Burnt	DF070	173173	122138	144164	120120	279279	136136	168192	0	217220
Lindoso - Burnt	DF071	177181	150158	140148	120128	278278	136145	159165	312321	220220
Lindoso - Burnt	DF072	173177	142146	128148	120124	278278	136136	162183	309309	217217
Lindoso - Burnt	DF073	181185	134134	136168	112124	278278	136145	177180	300306	217217
Lindoso - Burnt	DF074	173221	118138	136136	120124	275278	136145	174186	309315	220220
Lindoso - Burnt	DF075	169177	118122	140144	120120	278278	145145	168180	306309	220220
Lindoso - Burnt	DF076	169189	118134	132148	120120	278278	149149	171180	306309	217217
Lindoso - Burnt	DF077	185201	118142	136140	120124	278278	136149	180186	312324	220220
Lindoso - Burnt	DF078	181229	142166	144160	120120	278278	136149	159180	306312	217232
Santo Tirso - Unburnt	DF082	185213	138146	116116	108108	275275	136145	171177	309312	217217
Santo Tirso - Unburnt	DF083	181189	146150	152152	108120	278278	136145	162168	300309	220220
Santo Tirso - Unburnt	DF084	201201	142150	136136	108124	278278	136149	165180	294312	217220
Santo Tirso - Unburnt	DF085	181181	142142	132144	108108	278278	136136	159174	312315	217220
Santo Tirso - Unburnt	DF086	181185	142146	128128	108120	275275	136145	177180	309327	217220
Santo Tirso - Unburnt	DF087	189197	130138	116116	112120	278278	140145	153174	309315	220220
Santo Tirso - Unburnt	DF088	181181	134142	144156	108132	275278	145145	168186	297312	217217
Santo Tirso - Unburnt	DF089	169185	146150	144144	120120	278278	136145	159171	297309	220220
Santo Tirso - Unburnt	DF090	173181	162166	136140	120136	278278	145149	168198	306312	217217
Santo Tirso - Unburnt	DF091	185185	142146	144172	108112	267275	136145	165174	303303	217220
Santo Tirso - Unburnt	DF092	173181	138142	140140	108108	275278	136145	153177	309312	217220
Santo Tirso - Unburnt	DF093	201201	142150	116164	120120	278278	140145	162186	312315	217220
Santo Tirso - Unburnt	DF094	169201	134150	116140	120120	275279	136140	168171	309321	217217
Santo Tirso - Unburnt	DF095	181193	142150	124124	120124	275278	136136	168180	303303	220220
Santo Tirso - Unburnt	DF096	181193	158166	0	108120	278278	136145	177180	297306	220220
Santo Tirso - Unburnt	DF097	189189	134134	144144	108108	275278	145149	165174	312318	217220
Santo Tirso - Unburnt	DF098	189197	134146	140144	108108	275275	145149	174183	300318	217220
Santo Tirso - Unburnt	DF099	205205	142146	116116	120120	275278	136149	159171	306318	220220
Santo Tirso - Unburnt	DF100	189189	142146	140140	108120	275278	145149	168180	300300	220220
Santo Tirso - Unburnt	DF101	173181	146150	124124	108120	275278	136136	162177	303303	220220
Santo Tirso - Burnt	DF102	189189	130138	136156	120120	278278	140149	162183	315318	220220
Santo Tirso - Burnt	DF103	201229	146166	116164	120132	275278	0	171174	300330	217220
Santo Tirso - Burnt	DF104	181185	146158	140140	108120	267275	145145	162174	303312	217220
Santo Tirso - Burnt	DF105	189189	138138	0	120120	275279	149149	171189	306309	220220
Santo Tirso - Burnt	DF106	169189	130142	116152	108112	267278	149149	186192	306312	217220
Santo Tirso - Burnt	DF107	193193	138166	144144	108112	278278	0	174192	300321	220220
Santo Tirso - Burnt	DF108	185185	158158	140144	108120	275278	0	174174	303312	220220
Santo Tirso - Burnt	DF109	169193	142166	116148	108108	278278	136136	180192	306309	217217
Santo Tirso - Burnt	DF110	185189	142146	144144	108108	278278	136136	174177	300312	217217
Santo Tirso - Burnt	DF111	189189	138146	132144	120124	279279	136140	153168	312321	220220
Santo Tirso - Burnt	DF112	185185	158166	140144	108108	278278	136145	153180	312321	217220
Santo Tirso - Burnt	DF113	177177	146158	144144	120120	275278	136153	174177	297303	217220
Santo Tirso - Burnt	DF114	193193	142146	0	108132	278278	136153	168168	306309	220220
Santo Tirso - Burnt	DF115	189189	162166	116144	124136	275278	136136	162183	0	221221
Santo Tirso - Burnt	DF116	169169	138166	132152	120124	278278	145145	153186	312312	220220
Santo Tirso - Burnt	DF117	185185	142146	136160	108120	275278	136145	171186	303312	217217
Santo Tirso - Burnt	DF118	181197	158178	148148	108120	275275	149149	171180	303306	220220
Santo Tirso - Burnt	DF119	197197	146146	140144	108112	278278	136149	165180	294303	217220
Santo Tirso - Burnt	DF120	213213	154174	116136	108108	278278	136145	168168	300306	217217
Santo Tirso - Burnt	DF121	177185	162182	144144	108136	278278	145149	174174	306321	217220
Santo Tirso - Burnt	DF122	197197	138146	140144	108136	267278	136136	174174	309312	217217
Moledo - Unburnt	DF124	181185	138166	160168	108120	278278	136145	168180	306318	220220
Moledo - Unburnt	DF125	177193	166178	144176	108124	278278	145145	174186	303318	220220
Moledo - Unburnt	DF126	181193	142178	132132	108108	278279	136145	168174	306318	217217
Moledo - Unburnt	DF127	181189	142142	136152	108120	278279	145145	186198	312318	217220
Moledo - Unburnt	DF128	185189	146162	144152	108120	278279	145145	168174	312312	217217
Moledo - Unburnt	DF129	185185	142162	132140	108112	278279	136145	174183	312312	217220
Moledo - Unburnt	DF130	0	150166	136144	108116	274278	145145	174204	309321	217220
Moledo - Unburnt	DF131	173189	162166	136160	108120	278278	136145	168180	309312	217217
Moledo - Unburnt	DF132	173173	142142	152160	124124	278278	145145	165168	312315	220220
Moledo - Unburnt	DF133	185185	142166	136140	108112	279279	136149	174183	312330	220220
Moledo - Unburnt	DF134	0	142154	136160	108124	275278	145145	165174	300315	220220
Moledo - Unburnt	DF135	181181	142162	148152	120124	278278	145149	165186	312321	220220
Moledo - Unburnt	DF136	173181	166166	136144	120124	278278	145145	174192	318321	220220
Moledo - Unburnt	DF137	185189	146162	144152	108120	278279	145145	168174	312312	217217
Moledo - Unburnt	DB15721	181181	142142	116140	108124	278278	145145	174174	303315	217220
Moledo - Unburnt	DB16448	181193	162166	116144	108124	275278	145145	186186	300315	220220
Moledo - Unburnt	DB23900	197197	130142	140168	116116	278279	136146	180198	306312	220220
Moledo - Unburnt	DB23950	181181	138166	144144	116124	0	145149	168186	315321	217220
Moledo - Unburnt	DB24004	185185	134162	132144	108108	279279	145145	177183	312315	217220
Moledo - Unburnt	DB24354	177181	142142	140156	120124	278278	145145	174174	303315	220220
Moledo - Burnt	DF138	189189	134138	140164	108108	278278	136145	180183	315315	220220
Moledo - Burnt	DF139	197212	142150	116136	108124	278279	153153	177183	309309	220220
Moledo - Burnt	DF140	193197	158158	116136	120120	278279	136145	177180	315318	220220
Moledo - Burnt	DF141	201201	154166	148164	108108	275278	136145	174177	318327	220220
Moledo - Burnt	DF142	197197	154162	128148	108120	278278	145145	180195	309312	220220
Moledo - Burnt	DF143	197213	154158	116140	108120	278279	136145	177180	309315	220220
Moledo - Burnt	DF144	185193	146178	144160	108120	278279	145145	177189	300315	220220
Moledo - Burnt	DF145	189193	146146	144148	120124	275275	136145	162171	315315	220220
Moledo - Burnt	DF146	189189	182222	140148	116144	275279	145145	174198	306321	217217
Moledo - Burnt	DF147	169193	146170	140168	108116	279279	145145	168177	300318	220220
Moledo - Burnt	DF148	177185	142174	132140	108120	278279	149153	177189	312318	220220
Moledo - Burnt	DF149	177185	134142	148148	108120	279279	145145	177177	297309	217220
Moledo - Burnt	DF150	193197	150158	144160	108108	278278	136145	171204	303318	217220
Moledo - Burnt	DF151	181181	150154	144148	120120	278278	136149	171177	300321	220220
Moledo - Burnt	DF152	189193	146222	136160	108108	275279	146146	189189	300315	220220
Moledo - Burnt	DF153	185189	122142	140144	112120	278279	136136	183186	300318	220220
Moledo - Burnt	DF154	173201	138142	160180	108124	278278	136145	177180	300309	217220
Moledo - Burnt	DF155	181193	134146	116136	108116	279279	145153	189189	312315	220220
Moledo - Burnt	DF156	197197	174218	148172	108120	275279	145145	171189	318318	220220
Moledo - Burnt	DF157	185185	142218	140140	120124	278278	145145	177186	309324	220220
Moledo - Burnt	DF198	197197	138182	148156	108120	278279	136145	165177	0	220220
Moledo - Burnt	DF199	189197	138162	144164	108108	278278	136145	177180	312315	220220
Póvoa de Lanhoso - Burnt	DF158	181181	138162	156156	116128	275279	136136	171174	306318	220220
Póvoa de Lanhoso - Burnt	DF159	177189	142142	124136	120124	278278	136136	159174	306315	220220
Póvoa de Lanhoso - Burnt	DF160	181197	138146	140144	124124	278278	136136	165174	306309	217220
Póvoa de Lanhoso - Burnt	DF161	181181	142154	140140	124144	275279	136140	171171	306312	214220
Póvoa de Lanhoso - Burnt	DF162	169181	138142	136148	124124	275278	136149	165183	300306	217217
Póvoa de Lanhoso - Burnt	DF163	181181	150150	136144	108120	275278	136145	168168	291312	217217
Póvoa de Lanhoso - Burnt	DF164	201201	146166	104140	120120	275278	136145	171195	300312	217220
Póvoa de Lanhoso - Burnt	DF165	181181	142146	136144	108108	278278	136145	168180	300306	220220
Póvoa de Lanhoso - Burnt	DF166	173193	154158	136148	124132	275275	136149	177180	312312	220220
Póvoa de Lanhoso - Burnt	DF167	185185	146174	132152	116124	276276	136136	150180	306309	220220
Póvoa de Lanhoso - Burnt	DF168	177177	154154	128156	108120	278278	145153	168174	303306	217217
Póvoa de Lanhoso - Burnt	DF169	185185	150150	148148	108120	278278	136145	162174	312318	217217
Póvoa de Lanhoso - Burnt	DF170	193197	138146	140140	120124	275278	136145	150171	300312	220220
Póvoa de Lanhoso - Burnt	DF171	173181	138150	144144	140140	278278	136149	177177	300306	220220
Póvoa de Lanhoso - Burnt	DF172	177177	138138	140140	132144	275279	136140	162180	306318	217220
Póvoa de Lanhoso - Burnt	DF173	169181	138150	140140	120124	278278	136136	159177	300306	220220
Póvoa de Lanhoso - Burnt	DF174	201201	146170	140140	108108	278278	136136	177177	312324	220220
Póvoa de Lanhoso - Burnt	DF175	169173	146150	152152	120124	278278	145149	177177	300309	214220
Póvoa de Lanhoso - Burnt	DF176	173189	142170	136140	120120	278279	136145	153174	312318	217220
Póvoa de Lanhoso - Burnt	DF177	213213	150182	144144	120120	278278	136136	159177	306306	214220
Póvoa de Lanhoso - Unburnt	DF178	197229	138138	144144	120120	278278	145145	174186	303312	217220
Póvoa de Lanhoso - Unburnt	DF179	181181	154158	144144	112120	279279	136145	174192	300303	220220
Póvoa de Lanhoso - Unburnt	DF180	201201	154166	144148	108120	275278	136149	174183	306309	220220
Póvoa de Lanhoso - Unburnt	DF181	177181	134138	144144	108124	278278	136145	168177	306306	220220
Póvoa de Lanhoso - Unburnt	DF182	173189	146146	116140	120120	275279	136136	156171	300300	220220
Póvoa de Lanhoso - Unburnt	DF183	181189	138138	140140	108124	278278	136145	174186	300309	220232
Póvoa de Lanhoso - Unburnt	DF184	161197	138154	140144	108116	275278	136136	156177	312312	220220
Póvoa de Lanhoso - Unburnt	DF185	231231	146154	136148	108108	278278	136145	171174	306318	217220
Póvoa de Lanhoso - Unburnt	DF186	177185	138154	144144	120124	278278	136136	168174	303306	220220
Póvoa de Lanhoso - Unburnt	DF187	185189	138142	140148	120120	278278	136136	180186	300300	217220
Póvoa de Lanhoso - Unburnt	DF188	173173	142142	132144	120120	275279	136149	174174	306309	217220
Póvoa de Lanhoso - Unburnt	DF189	173209	138158	144148	108120	278279	136140	174183	306312	217220
Póvoa de Lanhoso - Unburnt	DF190	177181	122142	140172	120120	275278	136145	174177	300321	217220
Póvoa de Lanhoso - Unburnt	DF191	193193	138142	140168	116120	278278	136149	171186	300318	220220
Póvoa de Lanhoso - Unburnt	DF192	181189	138138	136144	124124	278279	136145	156177	300312	220220
Póvoa de Lanhoso - Unburnt	DF193	177181	146158	144148	120120	275278	136136	168174	303315	217220
Póvoa de Lanhoso - Unburnt	DF194	181193	142150	148168	120120	278278	145149	180186	309318	220220
Póvoa de Lanhoso - Unburnt	DF195	201201	134138	136140	108124	278278	136136	177192	300315	220220
Póvoa de Lanhoso - Unburnt	DF196	177197	138150	144172	120124	278278	140145	171177	300300	220220
Póvoa de Lanhoso - Unburnt	DF197	185189	138146	116136	120120	275279	136145	171186	300306	217220
